# Supplementary material for: How long can tardigrades survive in the anhydrobiotic state? A search for tardigrade anhydrobiosis patterns
Source: PLoS One. 2023 Jan 11;18(1):e0270386. doi: 10.1371/journal.pone.0270386 (PMC9833599; doi:10.1371/journal.pone.0270386)
Supplement: S1 Appendix — (XLSX) [file pone.0270386.s001.xlsx]

## Sheet: Arkusz2
Petri dish number	species	days of experiment	number of specimens	beginning of waking up	time of first move of 1 specimen	time of first move of 2 specimen	time of first move of 3 specimen	time of first move of 4 specimen	time of first move of 5 specimen	time of first move of 6 specimen	time of first move of 7 specimen	time of full activity of 1 specimen	time of full activity of 2 specimen	time of full activity of 3 specimen	time of full activity of 4 specimen	time of full activity of 5 specimen	time of full activity of 6 specimen	time of full activity of 7 specimen	number of non-moving specimens	number of not fully active specimens	specimens which not formed correct tuns	demaged specimens	lost specimens	number of specimens with movements	number of full active specimens
E-0-1	Echiniscus testudo A	0	6	11:19:00	11:23:00					11:30:00					11:30:00	11:36:00	15:42:00		0	0	0	0	1	6	6
E-0-2	Echiniscus testudo A	0	7	11:53:00	11:57:00			12:00:00	12:01:00	12:03:00	13:53:00			12:01:00	12:03:00	12:28:00			0	2	0	0	0	7	5
E-0-3	Echiniscus testudo A	0	7	12:07:00	12:12:00					12:14:00						12:14:00	12:29:00		1	1	0	1	0	6	6
E-0-4	Echiniscus testudo A	0	7	12:17:00	12:21:00						12:25:00		12:25:00				12:30:00	12:42:00	0	0	0	0	0	7	7
E-0-5	Echiniscus testudo A	0	7	12:34:00	12:38:00						12:42:00	12:42:00			12:45:00		12:54:00	13:25:00	0	0	0	0	0	7	7
E-0-6	Echiniscus testudo A	0	7	12:57:00	13:01:00					13:06:00				13:07:00	13:12:00	15:11:00			1	2	0	1	0	6	5
E-0-7	Echiniscus testudo A	0	7	13:32:00	13:35:00			13:35:00		13:38:00	13:47:00	13:35:00			13:38:00		13:57:00	14:12:00	0	0	0	0	0	7	7
E-0-8	Echiniscus testudo A	0	7	13:31:00	13:35:00			13:35:00	13:40:00	13:42:00	18:18:00			13:43:00		13:46:00	13:50:00	18:18:00	0	0	0	0	0	7	7
E-0-9	Echiniscus testudo A	0	7	14:25:00	14:28:00		14:31:00		14:33:00	14:35:00	15:00:00	14:33:00	14:35:00			14:39:00	15:00:00		0	1	0	0	0	7	6
E-0-10	Echiniscus testudo A	0	7	14:23:00	14:27:00						14:31:00		14:31:00	14:35:00	15:00:00	15:27:00			0	2	0	0	0	7	5
E-7-1	Echiniscus testudo A	7	7	11:18:00	11:22:00	11:28:00	11:32:00						11:28:00	11:45:00					4	4	4	0	0	3	3
E-7-2	Echiniscus testudo A	7	7																7	7	0	7	0	0	0
E-7-3	Echiniscus testudo A	7	7	11:34:00	11:39:00					11:46:00					11:46:00		11:53:00		1	1	0	0	0	6	6
E-7-4	Echiniscus testudo A	7	7	11:55:00	11:59:00		12:02:00		12:05:00	13:16:00				12:05:00	12:12:00	12:48:00			1	2	0	0	0	6	5
E-7-5	Echiniscus testudo A	7	7	11:59:00	12:06:00			12:11:00	12:16:00	12:19:00			12:14:00	12:19:00	12:32:00	12:35:00	12:57:00		1	1	1	0	0	6	6
E-7-6	Echiniscus testudo A	7	7	12:15:00	12:20:00	12:22:00			12:24:00	12:30:00					12:31:00	12:49:00	16:31:00		1	1	0	0	0	6	6
E-7-7	Echiniscus testudo A	7	7	12:22:00	12:27:00			12:29:00		12:31:00	12:33:00	12:31:00			12:33:00		12:36:00	12:52:00	0	0	0	0	0	7	7
E-7-8	Echiniscus testudo A	7	7	12:36:00	12:41:00			12:44:00	13:08:00		15:11:00	12:44:00		12:50:00	14:35:00	16:37:00			0	2	0	0	0	7	5
E-7-9	Echiniscus testudo A	7	7	12:41:00	12:46:00				12:48:00	12:59:00	13:06:00	12:48:00		12:49:00	12:55:00	13:20:00			0	2	0	0	0	7	5
E-7-10	Echiniscus testudo A	7	7	12:55:00	12:58:00		13:05:00		13:09:00	13:12:00			13:12:00	13:21:00	14:33:00				1	3	0	0	0	6	4
E-14-1	Echiniscus testudo A	14	7	10:07:00	10:14:00		10:16:00		10:17:00	10:29:00			10:19:00		10:29:00		10:38:00		1	1	0	0	0	6	6
E-14-2	Echiniscus testudo A	14	7	10:21:00	10:28:00			10:31:00	11:20:00	11:46:00			10:36:00		10:42:00				1	3	0	0	0	6	4
E-14-3	Echiniscus testudo A	14	7	10:41:00	10:46:00			10:48:00	10:51:00			10:48:00			11:00:00				2	3	0	0	0	5	4
E-14-4	Echiniscus testudo A	14	7	10:52:00	11:00:00		11:02:00	11:04:00	11:23:00				11:04:00		11:11:00	12:45:00			2	2	0	0	0	5	5
E-14-5	Echiniscus testudo A	14	7	11:07:00	11:13:00					11:16:00	11:21:00			11:17:00	11:21:00	11:29:00		11:32:00	0	0	0	0	0	7	7
E-14-6	Echiniscus testudo A	14	7	11:14:00	11:20:00		11:22:00	11:23:00	11:40:00	11:56:00	12:41:00			11:23:00	12:46:00	17:14:00	11:14(+24h)		0	1	0	0	0	7	6
E-14-7	Echiniscus testudo A	14	7	11:23:00	11:28:00				11:30:00		11:33:00		11:33:00		11:34:00	11:40:00		11:41:00	0	0	0	0	0	7	7
E-14-8	Echiniscus testudo A	14	7	11:31:00	11:37:00			11:39:00	11:42:00	11:43:00				11:42:00	11:43:00	11:57:00	12:45:00		1	1	0	0	0	6	6
E-14-9	Echiniscus testudo A	14	7	11:35:00	11:40:00				11:43:00	11:44:00				11:44:00		11:47:00	12:15:00		1	1	1	0	0	6	6
E-14-10	Echiniscus testudo A	14	7	11:46:00	11:54:00			11:58:00	12:35:00				12:01:00	13:50:00	14:49:00				2	3	1	0	0	5	4
E-30-1	Echiniscus testudo A	30	7	11:01:00	11:08:00			11:18:00	11:30:00	12:11:00	13:26:00	11:30:00	11:33:00	10:07(+24h)					0	4	0	0	0	7	3
E-30-2	Echiniscus testudo A	30	7	11:11:00	11:17:00				11:21:00	11:25:00	11:47:00	11:21:00		11:25:00	11:35:00	12:00:00	12:12:00		0	1	0	0	0	7	6
E-30-3	Echiniscus testudo A	30	7	11:37:00	11:45:00				12:03:00			12:03:00			12:15:00	14:33:00			2	2	0	0	0	5	5
E-30-4	Echiniscus testudo A	30	7	11:49:00	11:56:00				12:04:00	12:17:00			12:04:00		12:06:00	12:54:00			1	2	0	1	0	6	5
E-30-5	Echiniscus testudo A	30	7	12:21:00	12:28:00				12:31:00	14:09:00		12:31:00				12:40:00	10:12(+24h)		1	1	0	0	0	6	6
E-30-6	Echiniscus testudo A	30	7	12:42:00	12:50:00			12:57:00	13:22:00				12:57:00		13:22:00				2	3	0	0	0	5	4
E-30-7	Echiniscus testudo A	30	7	13:01:00	13:07:00			13:12:00	13:21:00	14:11:00			13:12:00	13:21:00		14:13:00			1	2	0	0	0	6	5
E-30-8	Echiniscus testudo A	30	7	13:15:00	13:20:00						13:27:00			13:27:00			13:31:00	13:33:00	0	0	0	0	0	7	7
E-30-9	Echiniscus testudo A	30	7	13:36:00	13:40:00				13:45:00		13:48:00	13:45:00			13:51:00	13:55:00		14:22:00	0	0	0	0	0	7	7
E-30-10	Echiniscus testudo A	30	7	14:00:00	14:06:00			14:11:00	14:20:00	15:19:00		14:14:00	14:20:00	15:19:00	17:18:00				1	3	0	0	0	6	4
E-60-1	Echiniscus testudo A	60	7	10:19:00	10:24:00			10:34:00	10:42:00	11:17:00		10:34:00		10:47:00		10:52:00			1	2	0	0	0	6	5
E-60-2	Echiniscus testudo A	60	7	10:27:00	10:32:00			10:41:00	10:45:00	11:18:00		10:41:00	10:45:00	10:54:00		11:32:00			1	2	0	0	0	6	5
E-60-3	Echiniscus testudo A	60	7	10:36:00	10:41:00				10:55:00	12:37:00	17:18:00			10:55:00	11:07:00	11:12:00	12:55:00		0	1	0	0	0	7	6
E-60-4	Echiniscus testudo A	60	7	10:33:00	10:38:00		10:46:00		10:48:00		10:51:00	10:48:00	10:53:00		10:55:00			11:09:00	0	0	0	0	0	7	7
E-60-5	Echiniscus testudo A	60	7	10:58:00	11:04:00						11:19:00		11:19:00	11:23:00			11:35:00	17:18:00	0	0	0	0	0	7	7
E-60-6	Echiniscus testudo A	60	7	10:58:00	11:08:00		11:11:00	11:12:00	11:18:00	11:28:00			11:18:00	11:37:00		11:40:00			1	1	0	1	0	6	5
E-60-7	Echiniscus testudo A	60	7	11:10:00	11:16:00			11:21:00	11:27:00	11:41:00		11:21:00	11:27:00		11:41:00	12:03:00	12:15:00		1	1	0	1	0	6	6
E-60-8	Echiniscus testudo A	60	7	11:47:00	11:56:00	12:39:00													5	7	0	0	0	2	0
E-60-9	Echiniscus testudo A	60	7	11:59:00	12:07:00			12:09:00	12:12:00	12:23:00		12:17:00			12:20:00	12:35:00	12:40:00		1	1	0	0	0	6	6
E-60-10	Echiniscus testudo A	60	7	12:08:00	12:13:00			12:17:00	12:25:00	19:55:00		12:17:00	12:20:00	12:40:00	13:42:00				1	3	0	0	0	6	4
E-120-1	Echiniscus testudo A	120	7	10:47:00	11:08:00			11:36:00	13:15:00			11:36:00	11:58:00						2	5	0	0	0	5	2
E-120-2	Echiniscus testudo A	120	7	11:14:00	11:30:00	11:39:00			12:10:00	12:21:00		11:39:00		12:10:00	12:21:00	12:35:00			1	2	0	0	0	6	5
E-120-3	Echiniscus testudo A	120	7	11:32:00	11:46:00		11:59:00	12:06:00		12:11:00	12:33:00	11:59:00	12:06:00		12:11:00	12:23:00	13:56:00	15:44:00	0	0	0	0	0	7	7
E-120-4	Echiniscus testudo A	120	7	11:50:00	12:05:00		12:23:00	12:30:00	15:07:00			12:23:00	12:30:00	13:16:00	14:39:00				2	3	0	0	0	5	4
E-120-5	Echiniscus testudo A	120	7	12:26:00	12:45:00	12:53:00	12:55:00	12:57:00	13:02:00	13:38:00		12:57:00		13:06:00	13:28:00	14:14:00	14:47:00		1	1	0	0	0	6	6
E-120-6	Echiniscus testudo A	120	7	12:27:00	12:50:00				13:04:00	13:58:00			13:04:00	13:17:00	14:00:00	15:05:00			1	2	0	0	0	6	5
E-120-7	Echiniscus testudo A	120	7	12:57:00	13:27:00		14:03:00		14:41:00	15:41:00		14:03:00				16:21:00			1	2	0	0	0	6	5
E-120-8	Echiniscus testudo A	120	7	13:33:00	13:50:00		14:44:00	15:03:00		15:38:00		15:38:00	15:55:00			16:24:00	18:34:00		1	1	1	0	0	6	6
E-120-9	Echiniscus testudo A	120	7	14:01:00	14:35:00		15:00:00	15:02:00		15:10:00		15:33:00	15:53:00		16:26:00		16:57:00		1	1	0	1	0	6	6
E-120-10	Echiniscus testudo A	120	7	14:20:00	14:42:00	14:52:00	14:58:00	15:12:00				15:12:00		15:58:00					3	4	0	0	0	4	3
E-240-1	Echiniscus testudo A	240	7	10:57:00															7	7	0	1	0	0	0
E-240-2	Echiniscus testudo A	240	7	10:55:00															7	7	0	0	0	0	0
E-240-3	Echiniscus testudo A	240	7	11:00:00	12:07:00														6	7	0	0	0	1	0
E-240-4	Echiniscus testudo A	240	6	11:35:00															7	7	0	0	1	0	0
E-240-5	Echiniscus testudo A	240	7	11:36:00	12:34:00														6	7	0	0	0	1	0
E-240-6	Echiniscus testudo A	240	7	11:41:00															7	7	0	0	0	0	0
E-240-7	Echiniscus testudo A	240	7	12:01:00															7	7	0	0	0	0	0
E-240-8	Echiniscus testudo A	240	7	11:50:00															7	7	0	0	0	0	0
E-240-9	Echiniscus testudo A	240	7	11:54:00															7	7	0	0	0	0	0
E-240-10	Echiniscus testudo A	240	7	12:29:00															7	7	0	0	0	0	0
Ps-0-1	Pseudhexapodibius degenerans	0	7	12:00:00	12:08:00					12:59:00	13:23:00	13:12:00		13:43:00		14:08:00	14:25:00		0	1	0	0	0	7	6
Ps-0-2	Pseudhexapodibius degenerans	0	7	12:16:00	12:27:00			12:36:00	12:46:00		13:26:00	13:00:00	13:10:00		13:57:00		14:43:00		0	1	0	0	0	7	6
Ps-0-3	Pseudhexapodibius degenerans	0	7	12:18:00	12:28:00					13:00:00	14:10:00	13:04:00	13:24:00		13:45:00	15:03:00	16:30:00		0	1	0	0	0	7	6
Ps-0-4	Pseudhexapodibius degenerans	0	7	12:30:00	12:43:00		12:56:00			13:27:00		13:55:00	14:14:00		14:42:00	15:54:00			1	2	0	0	0	6	5
Ps-0-5	Pseudhexapodibius degenerans	0	7	12:31:00	12:42:00	13:01:00					13:25:00					14:11:00		14:43:00	0	0	0	0	0	7	7
Ps-0-6	Pseudhexapodibius degenerans	0	7	12:44:00	12:57:00				13:27:00	13:47:00	14:12:00			14:12:00	14:27:00			15:24:00	0	0	0	0	0	7	7
Ps-0-7	Pseudhexapodibius degenerans	0	7	12:48:00	12:55:00				13:12:00		13:28:00				14:14:00		14:41:00	15:23:00	0	0	0	0	0	7	7
Ps-0-8	Pseudhexapodibius degenerans	0	7	13:02:00	13:08:00	13:29:00		13:54:00		14:40:00		14:40:00	15:24:00		15:56:00	17:05:00	13:02(+24h)		1	1	1	0	0	6	6
Ps-0-9	Pseudhexapodibius degenerans	0	7	13:05:00	13:11:00		13:49:00		14:14:00	14:29:00	11:55(+24h)	13:49:00		15:07:00		15:25:00	16:33:00		0	1	0	0	0	7	6
Ps-0-10	Pseudhexapodibius degenerans	0	7	13:15:00	13:24:00		13:54:00		14:17:00		15:26:00			15:26:00		15:58:00	17:07:00	18:03:00	0	0	0	0	0	7	7
Ps-7-1	Pseudhexapodibius degenerans	7	7	10:59:00	11:09:00	11:19:00			11:33:00	11:41:00	14:00:00	11:41:00				11:54:00	12:23:00		0	1	0	0	0	7	6
Ps-7-2	Pseudhexapodibius degenerans	7	7	11:11:00	11:21:00				11:33:00	11:41:00	11:56:00			11:56:00		12:09:00		12:30:00	0	0	0	0	0	7	7
Ps-7-3	Pseudhexapodibius degenerans	7	6	11:22:00															6	6	6	0	1	0	0
Ps-7-4	Pseudhexapodibius degenerans	7	7	11:40:00	11:53:00					12:43:00	13:53:00	13:05:00		13:33:00		16:14:00		17:29:00	0	0	0	0	0	7	7
Ps-7-5	Pseudhexapodibius degenerans	7	7	11:43:00	11:53:00			11:54:00		12:10:00	12:26:00				12:43:00			13:01:00	0	0	0	0	0	7	7
Ps-7-6	Pseudhexapodibius degenerans	7	7	11:57:00	12:06:00					12:44:00	13:57:00	12:44:00				13:07:00			0	2	0	0	0	7	5
Ps-7-7	Pseudhexapodibius degenerans	7	7	12:00:00	12:08:00			12:27:00			12:45:00			12:45:00				13:18:00	0	0	0	0	0	7	7
Ps-7-8	Pseudhexapodibius degenerans	7	7	12:08:00	12:32:00	15:25:00						14:15:00							5	6	0	0	0	2	1
Ps-7-9	Pseudhexapodibius degenerans	7	7	12:13:00	12:23:00	12:47:00				13:03:00	13:37:00		13:03:00	13:19:00	13:37:00	14:00:00	14:15:00	18:33:00	0	0	0	0	0	7	7
Ps-7-10	Pseudhexapodibius degenerans	7	6	12:26:00															6	6	6	0	1	0	0
Ps-14-1	Pseudhexapodibius degenerans	14	7	10:58:00	11:08:00			11:10:00		11:18:00	14:40:00		11:34:00			11:56:00	12:05:00		0	1	0	0	0	7	6
Ps-14-2	Pseudhexapodibius degenerans	14	7	11:11:00	11:19:00		11:35:00		11:54:00	12:07:00	12:25:00	11:54:00			12:07:00	13:01:00	14:42:00		0	1	0	0	0	7	6
Ps-14-3	Pseudhexapodibius degenerans	14	7	11:20:00	11:32:00			11:53:00		12:08:00	12:26:00			12:26:00		12:49:00	13:23:00	15:24:00	0	0	0	0	0	7	7
Ps-14-4	Pseudhexapodibius degenerans	14	7	11:39:00	12:00:00				12:07:00	12:11:00	12:12:00	12:17:00	12:24:00	12:26:00	12:27:00	12:30:00	13:01:00	13:46:00	0	0	0	0	0	7	7
Ps-14-5	Pseudhexapodibius degenerans	14	6	11:39:00	11:53:00		12:09:00						13:03:00	10:39(+24h)					3	3	3	0	1	3	3
Ps-14-6	Pseudhexapodibius degenerans	14	7	12:13:00	12:23:00	12:28:00		12:51:00	13:26:00	13:53:00	14:47:00	12:51:00	13:04:00	13:26:00		13:53:00	14:18:00		0	1	0	0	0	7	6
Ps-14-7	Pseudhexapodibius degenerans	14	7	12:35:00	12:47:00		13:05:00	13:27:00	14:49:00			13:27:00	13:54:00	15:37:00	12:18(+24h)				2	3	0	0	0	5	4
Ps-14-8	Pseudhexapodibius degenerans	14	6	12:34:00	12:43:00			12:55:00	12:59:00	13:09:00			13:03:00	13:09:00	13:48:00	15:05:00	15:24:00		0	0	0	0	1	6	6
Ps-14-9	Pseudhexapodibius degenerans	14	7	13:09:00	13:20:00		13:28:00			13:55:00				13:55:00	14:20:00	14:54:00	15:40:00		1	1	0	0	0	6	6
Ps-14-10	Pseudhexapodibius degenerans	14	7	13:24:00	13:29:00		13:39:00		14:48:00	13:53:00	14:06:00	13:39:00	13:55:00	14:20:00		14:30:00	14:36:00	15:36:00	0	0	0	0	0	7	7
Ps-30-1	Pseudhexapodibius degenerans	30	6	10:28:00	10:36:00		10:44:00	10:48:00	10:56:00	11:29:00		11:10:00	11:29:00		11:40:00	14:31:00			1	2	0	0	1	6	5
Ps-30-2	Pseudhexapodibius degenerans	30	7	10:27:00	10:34:00					11:11:00		11:11:00	11:19:00	11:34:00			12:02:00		1	1	0	0	0	6	6
Ps-30-3	Pseudhexapodibius degenerans	30	7	10:38:00	10:51:00			11:12:00	12:03:00	12:59:00	14:46:00		12:03:00	12:18:00			12:59:00		0	1	0	0	0	7	6
Ps-30-4	Pseudhexapodibius degenerans	30	6	10:59:00	11:09:00						12:06:00	12:06:00			13:37:00	14:01:00	10:59(+24)		0	0	0	0	1	6	6
Ps-30-5	Pseudhexapodibius degenerans	30	7	11:13:00	11:21:00	11:27:00		11:31:00	11:38:00	12:00:00	12:06:00	12:06:00			13:00:00		13:40:00		0	1	0	0	0	7	6
Ps-30-6	Pseudhexapodibius degenerans	30	7	11:23:00	11:34:00			12:08:00			12:58:00		12:58:00		13:38:00	13:46:00	14:02:00	16:00:00	0	0	0	0	0	7	7
Ps-30-7	Pseudhexapodibius degenerans	30	7	11:44:00	12:04:00					12:58:00	18:26:00	12:58:00	13:39:00		13:47:00	14:48:00	18:26:00		0	1	0	0	0	7	6
Ps-30-8	Pseudhexapodibius degenerans	30	6	11:48:00	13:08:00	15:12:00	15:40:00		16:15:00			10:41(+24h)							1	5	0	0	1	5	1
Ps-30-9	Pseudhexapodibius degenerans	30	7	13:02:00															7	7	7	0	0	0	0
Ps-30-10	Pseudhexapodibius degenerans	30	7	13:19:00	13:27:00				13:35:00		14:32:00			14:43:00		15:05:00	15:15:00	18:16:00	0	0	0	0	0	7	7
Ps-60-1	Pseudhexapodibius degenerans	60	7	10:23:00	10:40:00			10:53:00		11:12:00	12:03:00		11:12:00		11:21:00	11:40:00	12:51:00	15:13:00	0	0	0	0	0	7	7
Ps-60-2	Pseudhexapodibius degenerans	60	7	10:42:00	10:56:00		11:13:00	11:22:00		11:40:00	12:02:00		11:40:00		12:16:00			13:23:00	0	0	0	0	0	7	7
Ps-60-3	Pseudhexapodibius degenerans	60	7	10:57:00	11:15:00			11:23:00			11:40:00					12:00:00		13:50:00	0	0	0	0	0	7	7
Ps-60-4	Pseudhexapodibius degenerans	60	7	11:47:00	12:03:00			12:18:00			12:53:00			12:53:00		13:21:00	13:41:00	15:13:00	0	0	0	0	0	7	7
Ps-60-5	Pseudhexapodibius degenerans	60	7	12:06:00	12:18:00		12:34:00	12:56:00	13:20:00			13:20:00	13:42:00			16:06:00			2	2	0	0	0	5	5
Ps-60-6	Pseudhexapodibius degenerans	60	6	12:36:00	12:56:00	13:04:00	13:19:00	13:42:00	15:26:00					13:42:00	16:04:00	09:44(+24h)			1	1	0	0	1	5	5
Ps-60-7	Pseudhexapodibius degenerans	60	7	13:06:00	13:18:00				13:45:00		16:02:00		14:02:00		15:12:00		09:49(+24h)	12:48(+24)	0	0	0	0	0	7	7
Ps-60-8	Pseudhexapodibius degenerans	60	7	13:28:00	13:40:00		13:46:00				14:02:00		14:02:00				14:25:00		0	1	0	0	0	7	6
Ps-60-9	Pseudhexapodibius degenerans	60	7	13:52:00	14:09:00				14:24:00		15:19:00			15:19:00		16:00:00		18:02:00	0	0	0	0	0	7	7
Ps-60-10	Pseudhexapodibius degenerans	60	7	14:15:00	14:39:00		15:12:00	16:00:00	09:55(+24h)			16:38:00	18:04:00			09:55(+24h)			2	2	0	0	0	5	5
Ps-120-1	Pseudhexapodibius degenerans	120	7	14:58:00	15:19:00	16:20:00	16:55:00		17:27:00	17:37:00			17:37:00	21:06:00	10:34(+24h)				1	3	0	0	0	6	4
Ps-120-2	Pseudhexapodibius degenerans	120	7	15:23:00															7	7	7	0	0	0	0
Ps-120-3	Pseudhexapodibius degenerans	120	7	15:58:00	16:19:00		16:55:00	18:10:00	19:30:00			17:39:00	18:10:00	19:30:00	21:09:00				2	3	1	0	0	5	4
Ps-120-4	Pseudhexapodibius degenerans	120	6	16:23:00	17:20:00														5	6	3	0	1	1	0
Ps-120-5	Pseudhexapodibius degenerans	120	7	16:59:00	17:33:00		18:43:00	19:34:00	21:10:00			19:34:00	23:32:00						2	5	0	0	0	5	2
Ps-120-6	Pseudhexapodibius degenerans	120	6	17:40:00	18:08:00			19:36:00	20:16:00	21:11:00		23:54:00	12:17(+24h)						0	4	0	0	1	6	2
Ps-120-7	Pseudhexapodibius degenerans	120	7	18:13:00	18:49:00		19:36:00	20:17:00		11:20(+24h)			23:51:00	12:25(+24h)					1	4	0	0	0	6	3
Ps-120-8	Pseudhexapodibius degenerans	120	6	18:53:00	19:38:00														5	6	0	0	1	1	0
Ps-120-9	Pseudhexapodibius degenerans	120	7	19:40:00	20:33:00														6	7	0	0	0	1	0
Ps-120-10	Pseudhexapodibius degenerans	120	7	20:22:00	21:05:00														6	7	1	0	0	1	0
Ps-240-1	Pseudhexapodibius degenerans	240	7	10:40:00															7	7	0	0	0	0	0
Ps-240-2	Pseudhexapodibius degenerans	240	7	10:50:00	11:53:00														6	7	0	0	0	1	0
Ps-240-3	Pseudhexapodibius degenerans	240	7	10:51:00															7	7	0	0	0	0	0
Ps-240-4	Pseudhexapodibius degenerans	240	7	11:14:00															7	7	0	0	0	0	0
Ps-240-5	Pseudhexapodibius degenerans	240	7	11:36:00															7	7	0	0	0	0	0
Ps-240-6	Pseudhexapodibius degenerans	240	7	11:45:00															7	7	0	0	0	0	0
Ps-240-7	Pseudhexapodibius degenerans	240	7	12:03:00															7	7	0	0	0	0	0
Ps-240-8	Pseudhexapodibius degenerans	240	7	12:10:00															7	7	0	0	0	0	0
Ps-240-9	Pseudhexapodibius degenerans	240	7	12:15:00															7	7	1	0	0	0	0
Ps-240-10	Pseudhexapodibius degenerans	240	7	12:30:00															6	6	1	0	0	0	0
X-0-1	Xerobiotus pseudohufelandi	0	7	11:49:00	12:01:00		13:00:00		14:18:00		15:30:00				14:18:00	14:43:00		16:49:00	0	0	0	0	0	7	7
X-0-2	Xerobiotus pseudohufelandi	0	7	14:53:00	15:06:00	15:15:00	15:17:00				16:51:00			16:51:00		17:35:00	18:08:00	18:42:00	0	0	0	0	0	7	7
X-0-3	Xerobiotus pseudohufelandi	0	7	14:52:00	15:01:00				15:07:00		15:11:00		15:52:00			16:03:00	18:10:00	18:44:00	0	0	0	0	0	7	7
X-0-4	Xerobiotus pseudohufelandi	0	6	15:34:00	15:45:00	15:51:00			16:10:00	17:37:00			16:54:00	17:37:00	20:40:00	12:10(+24h)			0	1	0	0	1	6	5
X-0-5	Xerobiotus pseudohufelandi	0	7	15:41:00	16:02:00				16:29:00		16:56:00			17:40:00	18:12:00	18:46:00		12:23(+24h)	0	0	0	0	0	7	7
X-0-6	Xerobiotus pseudohufelandi	0	6	16:10:00	16:27:00				16:57:00	18:48:00		17:42:00		18:14:00	19:58:00	21:55:00	14:33(+24h)		0	0	0	0	1	6	6
X-0-7	Xerobiotus pseudohufelandi	0	6	16:12:00	16:29:00	16:35:00			18:15:00	18:48:00		18:15:00		20:45:00			21:50:00		0	0	0	0	1	6	6
X-0-8	Xerobiotus pseudohufelandi	0	7	16:34:00	16:43:00			16:51:00	17:44:00	18:17:00	19:09:00			17:44:00	18:17:00	19:09:00		20:47:00	0	0	0	0	0	7	7
X-0-9	Xerobiotus pseudohufelandi	0	7	17:07:00	17:14:00						17:46:00						18:20:00		0	1	0	0	0	7	6
X-0-10	Xerobiotus pseudohufelandi	0	7	17:16:00	17:33:00		17:47:00	18:21:00		18:50:00					20:04:00	12:12(+24h)	12:24(+24h)		1	1	0	0	0	6	6
X-7-1	Xerobiotus pseudohufelandi	7	7	12:15:00	12:27:00		12:36:00				14:37:00	13:41:00	14:37:00	14:52:00	15:02:00	15:25:00		18:13:00	0	0	0	0	0	7	7
X-7-2	Xerobiotus pseudohufelandi	7	7	12:44:00	12:57:00			13:11:00		13:53:00	14:30:00	13:53:00		14:30:00			15:06:00	17:29:00	0	0	0	0	0	7	7
X-7-3	Xerobiotus pseudohufelandi	7	7	12:45:00	12:56:00			13:19:00			14:28:00	13:24:00	14:28:00		14:29:00	14:49:00	14:58:00	15:10:00	0	0	0	0	0	7	7
X-7-4	Xerobiotus pseudohufelandi	7	7	13:00:00	13:10:00				13:36:00		14:02:00			13:50:00	14:28:00		15:07:00	16:00:00	0	0	0	0	0	7	7
X-7-5	Xerobiotus pseudohufelandi	7	6	13:15:00	13:34:00		13:52:00	14:03:00	14:29:00			15:39:00	18:14:00	21:01:00					1	3	1	0	1	5	3
X-7-6	Xerobiotus pseudohufelandi	7	7	13:37:00	13:59:00		15:15:00			15:57:00	18:49:00	15:15:00		15:57:00		18:49:00	12:24(+24)		0	1	0	0	0	7	6
X-7-7	Xerobiotus pseudohufelandi	7	7	13:38:00	13:48:00		13:52:00	14:03:00	14:30:00		15:10:00		15:10:00	15:38:00		16:02:00	19:44:00	13:49(+24h)	0	0	0	0	0	7	7
X-7-8	Xerobiotus pseudohufelandi	7	7	14:32:00	14:50:00	15:11:00			16:17:00	17:00:00		16:03:00		17:00:00		18:51:00	14:41(+24h)		1	1	1	0	0	6	6
X-7-9	Xerobiotus pseudohufelandi	7	7	14:33:00	14:48:00				15:16:00		16:44:00	15:16:00	15:34:00	16:26:00		18:52:00	19:46:00	14:43(+24h)	0	0	0	0	0	7	7
X-7-10	Xerobiotus pseudohufelandi	7	7	14:53:00	15:04:00	15:37:00	16:04:00			16:21:00	17:50:00		15:37:00	16:04:00		17:33:00	19:47:00	14:44(+24h)	0	0	0	0	0	7	7
X-14-1	Xerobiotus pseudohufelandi	14	6	10:29:00	10:43:00		10:54:00	11:36:00	12:27:00	14:43:00		11:11:00	12:09:00		13:55:00	18:54:00	10:20(+24h)		0	0	0	0	1	6	6
X-14-2	Xerobiotus pseudohufelandi	14	7	10:44:00	11:19:00				11:37:00	12:58:00	13:57:00		13:57:00	14:44:00	18:06:00	19:28:00			0	2	0	0	0	7	5
X-14-3	Xerobiotus pseudohufelandi	14	7	11:02:00	11:27:00	11:39:00		11:55:00	12:29:00	16:17:00	17:31:00	11:55:00		13:58:00	16:17:00	18:07:00			0	2	0	0	0	7	5
X-14-4	Xerobiotus pseudohufelandi	14	7	11:29:00	11:44:00		12:12:00	12:30:00			14:00:00		12:59:00		14:00:00		17:41:00		0	1	0	0	0	7	6
X-14-5	Xerobiotus pseudohufelandi	14	7	14:30:00	14:55:00	15:20:00	15:46:00	16:19:00	17:34:00				18:10:00		20:10:00	10:40(+24h)			2	2	0	0	0	5	5
X-14-6	Xerobiotus pseudohufelandi	14	6	15:00:00	15:31:00	15:47:00	16:55:00	17:35:00	18:13:00			16:55:00	18:13:00	19:02:00					1	3	0	0	1	5	3
X-14-7	Xerobiotus pseudohufelandi	14	7	15:50:00	16:00:00				16:20:00	17:36:00	18:14:00	16:20:00			16:56:00	19:05:00		10:42(+24h)	0	0	0	0	0	7	7
X-14-8	Xerobiotus pseudohufelandi	14	7	16:20:00	17:11:00			17:38:00			18:18:00		19:07:00		10:43(+24h)			14:24(+24h)	0	0	0	0	0	7	7
X-14-9	Xerobiotus pseudohufelandi	14	7	16:28:00	16:44:00	16:46:00		18:22:00				17:07:00	17:21:00	10:44(+24h)					3	4	0	0	0	4	3
X-14-10	Xerobiotus pseudohufelandi	14	7	16:43:00	17:01:00		17:40:00		18:23:00	10:46(+24h)				19:36:00		21:00:00			1	2	0	0	0	6	5
X-30-1	Xerobiotus pseudohufelandi	30	7	10:40:00	11:00:00		11:11:00	11:33:00		12:38:00	14:08:00		17:00:00		18:16:00		18:54:00	12:45(+24h)	0	0	0	0	0	7	7
X-30-2	Xerobiotus pseudohufelandi	30	7	10:46:00	10:58:00	11:13:00		13:05:00		15:26:00		14:09:00	20:22:00	12:48(+24h)					1	4	0	0	0	6	3
X-30-3	Xerobiotus pseudohufelandi	30	7	11:04:00	11:23:00			11:37:00	13:20:00	16:04:00		12:39:00		13:20:00	16:04:00	10:28(+24h)			1	2	0	0	0	6	5
X-30-4	Xerobiotus pseudohufelandi	30	7	11:27:00	11:47:00			12:42:00	14:15:00		17:39:00	14:15:00	15:28:00	16:06:00	16:28:00	21:31:00			0	2	0	0	0	7	5
X-30-5	Xerobiotus pseudohufelandi	30	7	14:25:00	14:41:00	14:57:00		15:29:00		16:09:00		17:40:00	18:23:00	20:25:00		21:32:00	10:31(+24h)		1	1	0	0	0	6	6
X-30-6	Xerobiotus pseudohufelandi	30	7	14:45:00	15:04:00			15:28:00		15:45:00		16:21:00		19:01:00	19:52:00	14:45(+24h)			1	2	0	0	0	6	5
X-30-7	Xerobiotus pseudohufelandi	30	7	14:59:00	15:12:00		15:30:00				17:08:00	15:30:00	18:25:00		10:34(+24h)				0	3	0	0	0	7	4
X-30-8	Xerobiotus pseudohufelandi	30	7	15:19:00	15:43:00			16:07:00			17:10:00	17:10:00	18:27:00	19:05:00	10:35(+24h)				0	3	0	0	0	7	4
X-30-9	Xerobiotus pseudohufelandi	30	6	15:34:00	15:50:00	17:11:00		17:46:00	19:07:00	10:37(+24)		19:07:00	20:29:00	10:37(+24h)	15:34(+24h)				0	2	0	0	1	6	4
X-30-10	Xerobiotus pseudohufelandi	30	7	15:46:00	16:04:00		16:24:00		17:11:00	17:47:00	15:51(+24h)	17:11:00	18:31:00		19:09:00	19:55:00			0	2	0	0	0	7	5
X-60-1	Xerobiotus pseudohufelandi	60	7	11:55:00	12:12:00	12:15:00	12:16:00	12:30:00	13:21:00	14:44:00	18:00:00	12:27:00	12:32:00	13:53:00	14:17:00	15:31:00	18:42:00		0	1	0	0	0	7	6
X-60-2	Xerobiotus pseudohufelandi	60	7	12:35:00	12:50:00	13:03:00	13:05:00	13:57:00	14:45:00		20:11:00	14:45:00		15:28:00	19:26:00	20:11:00	12:35(+24h)		0	1	0	0	0	7	6
X-60-3	Xerobiotus pseudohufelandi	60	7	12:54:00	13:09:00	13:59:00	14:47:00	15:27:00	18:46:00			14:47:00	15:27:00	20:13:00	21:00:00	12:54(+24h)			2	2	0	0	0	5	5
X-60-4	Xerobiotus pseudohufelandi	60	6	11:56:00	12:07:00		12:41:00		13:11:00	14:20:00		13:11:00			13:52:00	14:48:00	15:55:00		0	0	0	0	1	6	6
X-60-5	Xerobiotus pseudohufelandi	60	7	11:55:00	12:05:00			12:17:00	12:30:00	12:51:00	13:16:00	12:17:00	12:30:00		13:06:00	13:16:00	15:26:00	15:56:00	0	0	0	0	0	7	7
X-60-6	Xerobiotus pseudohufelandi	60	7	12:11:00	12:19:00	12:32:00			12:46:00	13:07:00	14:22:00	12:46:00	13:07:00		13:38:00	14:05:00		15:25:00	0	0	0	0	0	7	7
X-60-7	Xerobiotus pseudohufelandi	60	7	12:19:00	12:30:00			13:13:00	13:40:00	17:24:00		13:40:00	13:48:00			14:50:00	21:45:00		1	1	0	0	0	6	6
X-60-8	Xerobiotus pseudohufelandi	60	7	12:22:00	12:33:00				12:47:00	12:54:00	13:09:00	13:09:00	13:19:00		13:43:00	14:04:00		14:25:00	0	0	0	0	0	7	7
X-60-9	Xerobiotus pseudohufelandi	60	7	12:33:00	12:40:00		13:13:00	13:23:00	14:05:00	14:24:00	16:36:00	13:23:00	14:05:00	14:24:00	15:23:00	15:59:00	20:19:00	11:30(+24h)	0	0	0	0	0	7	7
X-60-10	Xerobiotus pseudohufelandi	60	7	12:35:00	12:43:00	13:21:00	14:52:00					13:09:00	14:25:00	18:49:00					4	4	4	0	0	3	3
X-120-1	Xerobiotus pseudohufelandi	120	7	09:31:00	09:53:00	10:23:00		10:56:00	11:33:00	11:55:00	12:30:00	11:07:00	11:26:00	11:55:00	13:22:00	15:16:00	19:17:00		0	1	0	0	0	7	6
X-120-2	Xerobiotus pseudohufelandi	120	7	09:56:00	10:23:00		10:55:00		11:28:00	15:14:00					15:14:00	17:41:00	22:34:00		1	1	0	0	0	6	6
X-120-3	Xerobiotus pseudohufelandi	120	7	10:27:00	10:53:00		11:57:00		15:11:00	15:51:00			13:20:00	15:51:00	21:29:00				1	3	0	0	0	6	4
X-120-4	Xerobiotus pseudohufelandi	120	7	10:58:00	11:25:00	11:58:00	12:33:00		13:18:00	15:11:00	15:53:00	13:18:00		16:44:00		18:31:00	20:20:00	21:28:00	0	0	0	0	0	7	7
X-120-5	Xerobiotus pseudohufelandi	120	7	11:38:00	12:10:00	12:33:00			13:17:00	14:04:00	20:52:00	14:04:00		16:46:00		22:38:00			0	2	0	0	0	7	5
X-120-6	Xerobiotus pseudohufelandi	120	7	15:18:00	15:34:00	15:54:00		16:21:00		16:47:00	17:45:00			16:47:00	17:45:00	19:21:00	19:56:00	22:39:00	0	0	0	0	0	7	7
X-120-7	Xerobiotus pseudohufelandi	120	7	15:37:00	15:55:00			16:19:00	16:49:00	17:45:00	19:54:00		16:49:00		17:45:00	20:53:00	22:41:00	9:00(+24h)	0	0	0	0	0	7	7
X-120-8	Xerobiotus pseudohufelandi	120	7	16:13:00	16:29:00				16:50:00		17:14:00	17:14:00				17:50:00	18:27:00	19:24:00	0	0	0	0	0	7	7
X-120-9	Xerobiotus pseudohufelandi	120	7	16:30:00	16:53:00			17:13:00			17:52:00		17:52:00	18:26:00			19:24:00	19:52:00	0	0	0	0	0	7	7
X-120-10	Xerobiotus pseudohufelandi	120	7	16:55:00	17:11:00					17:53:00	19:26:00		18:25:00			19:26:00	20:54:00	21:24:00	0	0	0	0	0	7	7
X-240-1	Xerobiotus pseudohufelandi	240	7	10:39:00	11:12:00	16:24:00	21:07:00												4	7	0	0	0	3	0
X-240-2	Xerobiotus pseudohufelandi	240	7	10:47:00	14:03:00	14:03:00	18:39:00						10:47:00						4	5	0	0	0	3	2
X-240-3	Xerobiotus pseudohufelandi	240	7	11:07:00	13:40:00	13:40:00	13:56:00		15:30:00	18:40:00		16:20:00	18:40:00	21:20:00					1	4	0	0	0	6	3
X-240-4	Xerobiotus pseudohufelandi	240	7	11:07:00	13:56:00														6	7	0	0	0	1	0
X-240-5	Xerobiotus pseudohufelandi	240	7	11:28:00	13:45:00	14:07:00	14:28:00	16:18:00	18:41:00			18:41:00			10:00(+24h)				2	3	0	0	0	5	4
X-240-6	Xerobiotus pseudohufelandi	240	7	11:30:00	14:59:00		21:10:00												4	7	0	0	0	3	0
X-240-7	Xerobiotus pseudohufelandi	240	7	12:08:00	17:30:00														6	7	0	0	0	1	0
X-240-8	Xerobiotus pseudohufelandi	240	7	12:56:00	15:00:00	16:15:00		21:11:00											3	7	0	0	0	4	0
X-240-9	Xerobiotus pseudohufelandi	240	7	13:13:00															7	7	2	0	0	0	0
X-240-10	Xerobiotus pseudohufelandi	240	6	13:36:00															7	7	0	0	0	0	0
Ec-0-1	Echiniscus testudo B	0	7	10:23:00	10:28:00			10:32:00	10:40:00	11:11:00			10:32:00		10:40:00	12:15:00	13:10:00		1	1	0	0	0	6	6
Ec-0-2	Echiniscus testudo B	0	7	10:41:00	10:48:00					10:51:00	11:10:00					10:53:00		11:10:00	0	0	0	0	0	7	7
Ec-0-3	Echiniscus testudo B	0	6	10:56:00	11:00:00			11:05:00		11:23:00			11:05:00	11:12:00	11:27:00	11:32:00			0	1	0	0	1	6	5
Ec-0-4	Echiniscus testudo B	0	7	11:15:00	11:21:00				11:23:00	11:25:00	11:28:00				11:25:00		11:28:00	11:42:00	0	0	0	0	0	7	7
Ec-0-5	Echiniscus testudo B	0	7	11:34:00	11:39:00		11:40:00			11:41:00	11:44:00			11:44:00	11:46:00	11:48:00		15:00:00	0	0	0	0	0	7	7
Ec-0-6	Echiniscus testudo B	0	7	12:01:00	12:05:00		12:06:00			12:07:00		12:09:00			12:11:00	12:12:00	12:16:00		1	1	0	0	0	6	6
Ec-0-7	Echiniscus testudo B	0	7	12:05:00	12:11:00			12:16:00	12:43:00	13:13:00			12:18:00		12:19:00	08:49(+24h)			1	2	0	0	0	6	5
Ec-0-8	Echiniscus testudo B	0	7	12:20:00	12:24:00		12:25:00		12:26:00		12:27:00	12:28:00		12:32:00	12:36:00		12:38:00		0	1	0	0	0	7	6
Ec-0-9	Echiniscus testudo B	0	7	12:21:00	12:27:00			12:30:00		12:32:00					12:33:00		12:44:00		1	1	0	0	0	6	6
Ec-0-10	Echiniscus testudo B	0	7	12:34:00	12:37:00		12:38:00				12:45:00	12:38:00			12:45:00			12:50:00	0	0	0	0	0	7	7
Ec-7-1	Echiniscus testudo B	7	7	11:33:00	11:45:00		11:46:00	11:51:00		11:53:00				11:51:00		12:01:00	15:21:00		1	1	0	0	0	6	6
Ec-7-2	Echiniscus testudo B	7	7	11:54:00	12:04:00		12:08:00	12:10:00	12:12:00	12:14:00			12:10:00	12:12:00	12:16:00		12:23:00		1	1	0	0	0	6	6
Ec-7-3	Echiniscus testudo B	7	7	12:17:00	12:31:00		12:34:00			12:50:00					12:50:00	13:01:00			1	2	0	0	0	6	5
Ec-7-4	Echiniscus testudo B	7	7	12:36:00	12:47:00						12:51:00			12:54:00		12:59:00		13:05:00	0	0	0	0	0	7	7
Ec-7-5	Echiniscus testudo B	7	7	13:07:00	13:17:00					13:35:00				13:35:00		13:50:00	14:20:00		1	1	0	0	0	6	6
Ec-7-6	Echiniscus testudo B	7	7	13:09:00	13:19:00				13:28:00	13:37:00		13:28:00		13:37:00	13:40:00	13:49:00	16:00:00		1	1	0	0	0	6	6
Ec-7-7	Echiniscus testudo B	7	7	13:18:00	13:28:00	13:34:00	13:40:00		13:52:00			13:34:00				14:03:00			2	2	2	0	0	5	5
Ec-7-8	Echiniscus testudo B	7	7	13:21:00	13:31:00			13:38:00	13:43:00	13:58:00	14:47:00	13:38:00			13:43:00	13:58:00	15:26:00		0	1	0	0	0	7	6
Ec-7-9	Echiniscus testudo B	7	7	13:53:00	14:05:00			14:09:00		14:47:00			14:11:00		14:15:00	17:46:00			1	2	0	0	0	6	5
Ec-7-10	Echiniscus testudo B	7	7	13:46:00	13:57:00				14:03:00			14:03:00			14:06:00				2	3	0	0	0	5	4
Ec-14-1	Echiniscus testudo B	14	7	10:44:00	10:50:00			10:56:00	11:30:00	15:06:00				10:56:00	10:58:00				1	3	0	0	0	6	4
Ec-14-2	Echiniscus testudo B	14	7	11:00:00	11:07:00			11:11:00	11:14:00	11:29:00		11:11:00	11:14:00		11:17:00	11:18:00			1	2	0	0	0	6	5
Ec-14-3	Echiniscus testudo B	14	7	11:20:00	11:28:00				11:30:00	11:32:00		11:30:00		11:32:00		11:35:00	11:37:00		1	1	0	0	0	6	6
Ec-14-4	Echiniscus testudo B	14	7	11:41:00	11:47:00			11:51:00	11:53:00	11:55:00		11:51:00	11:53:00		11:55:00	11:57:00			1	2	0	0	0	6	5
Ec-14-5	Echiniscus testudo B	14	7	12:02:00	12:10:00					12:15:00		12:15:00			12:16:00		12:18:00		1	1	0	0	0	6	6
Ec-14-6	Echiniscus testudo B	14	6	12:22:00	12:30:00				12:33:00	12:34:00			12:33:00		12:34:00	12:37:00	12:40:00		0	0	0	0	1	6	6
Ec-14-7	Echiniscus testudo B	14	7	12:41:00	12:48:00				12:50:00	12:54:00	13:01:00		12:50:00	12:54:00		13:01:00	13:49:00	15:10:00	0	0	0	0	0	7	7
Ec-14-8	Echiniscus testudo B	14	7	13:14:00	13:21:00					13:25:00	13:28:00	13:25:00	13:26:00		13:28:00	13:29:00	13:31:00	13:32:00	0	0	0	0	0	7	7
Ec-14-9	Echiniscus testudo B	14	7	13:34:00	13:40:00					13:43:00				13:43:00	13:44:00		13:46:00		1	1	1	0	0	6	6
Ec-14-10	Echiniscus testudo B	14	7	13:51:00	13:57:00			14:00:00		14:03:00	14:07:00		14:00:00		14:03:00	14:07:00	14:14:00		0	1	0	0	0	7	6
Ec-30-1	Echiniscus testudo B	30	7	11:44:00	11:56:00					12:11:00	12:23:00	12:11:00	12:19:00	12:23:00	12:29:00	12:35:00	12:58:00	13:07:00	0	0	0	0	0	7	7
Ec-30-2	Echiniscus testudo B	30	7	12:00:00	12:18:00			12:44:00				10:30(+24h)							3	6	1	0	0	4	1
Ec-30-3	Echiniscus testudo B	30	7	12:41:00	12:54:00		13:05:00	13:17:00	15:00:00		16:14:00	13:05:00	13:17:00		13:24:00	15:00:00			0	2	0	0	0	7	5
Ec-30-4	Echiniscus testudo B	30	7	15:32:00	15:49:00				16:01:00	16:12:00	16:15:00	16:01:00		16:12:00	16:15:00		16:38:00	17:08:00	0	0	0	0	0	7	7
Ec-30-5	Echiniscus testudo B	30	7	15:52:00	16:07:00				16:17:00	16:56:00		16:17:00	16:28:00		16:39:00	16:56:00	17:05:00		1	1	0	0	0	6	6
Ec-30-6	Echiniscus testudo B	30	7	16:21:00	16:37:00			16:48:00	17:16:00	17:45:00		16:48:00	17:16:00	18:08:00					1	4	0	0	0	6	3
Ec-30-7	Echiniscus testudo B	30	7	16:44:00	17:01:00														6	7	6	0	0	1	0
Ec-30-8	Echiniscus testudo B	30	7	17:11:00	17:21:00			17:28:00			17:43:00	17:28:00		17:43:00		17:51:00		18:07:00	0	0	0	0	0	7	7
Ec-30-9	Echiniscus testudo B	30	7	17:25:00	17:41:00		18:06:00	20:29:00				18:06:00							3	6	0	1	0	4	1
Ec-30-10	Echiniscus testudo B	30	7	17:53:00	18:05:00					18:20:00		18:20:00			18:25:00	18:36:00	18:52:00		1	1	0	0	0	6	6
Ec-60-1	Echiniscus testudo B	60	7	11:37:00	11:44:00	11:46:00			11:48:00	11:52:00		11:52:00		11:54:00	12:13:00		12:35:00		1	1	0	0	0	6	6
Ec-60-2	Echiniscus testudo B	60	7	11:01:00	11:08:00				11:10:00	11:11:00	11:21:00	11:11:00		11:13:00		11:15:00	11:31:00	13:09:00	0	0	0	0	0	7	7
Ec-60-3	Echiniscus testudo B	60	7	10:58:00	11:04:00		11:07:00		11:09:00	11:11:00		11:12:00		11:16:00		11:33:00	11:47:00		1	1	0	0	0	6	6
Ec-60-4	Echiniscus testudo B	60	7	10:37:00	10:44:00			10:46:00		10:47:00	11:00:00	10:49:00					10:50:00	11:34:00	0	0	0	0	0	7	7
Ec-60-5	Echiniscus testudo B	60	7	10:30:00	10:37:00	10:38:00				10:40:00	10:46:00	10:41:00	10:45:00		10:53:00		11:10:00	17:00:00	0	0	0	0	0	7	7
Ec-60-6	Echiniscus testudo B	60	7	10:15:00	10:22:00			10:24:00		10:26:00		10:27:00		10:29:00	10:31:00	10:32:00	10:34:00		1	1	0	0	0	6	6
Ec-60-7	Echiniscus testudo B	60	7	10:07:00	10:13:00	10:15:00		10:16:00	10:18:00			10:22:00	10:26:00	11:09:00					2	4	0	1	0	5	3
Ec-60-8	Echiniscus testudo B	60	7	09:48:00	09:54:00			09:56:00		09:58:00	10:00:00			09:58:00	10:01:00	10:04:00	10:10:00	10:11:00	0	0	0	0	0	7	7
Ec-60-9	Echiniscus testudo B	60	7	09:16:00	09:22:00	09:25:00			09:28:00	09:29:00	09:30:00		09:30:00	09:33:00	09:45:00	09:53:00	10:25:00	11:09:00	0	0	0	0	0	7	7
Ec-60-10	Echiniscus testudo B	60	7	08:50:00	08:55:00				08:58:00		09:01:00	09:04:00	09:05:00			09:10:00		09:29:00	0	0	0	0	0	7	7
Ec-120-1	Echiniscus testudo B	120	7	08:28:00	08:55:00	11:13:00	11:28:00					09:15:00							4	6	0	1	0	3	1
Ec-120-2	Echiniscus testudo B	120	7	08:24:00	08:57:00	09:49:00	10:11:00	11:13:00				09:51:00	10:38:00	13:54:00					3	4	0	0	0	4	3
Ec-120-3	Echiniscus testudo B	120	7	09:03:00	09:35:00	09:56:00	10:17:00	11:32:00	12:53:00			10:17:00	10:30:00	10:41:00					2	4	0	0	0	5	3
Ec-120-4	Echiniscus testudo B	120	7	09:08:00	10:24:00	10:26:00	10:41:00	11:46:00	12:59:00			10:58:00	11:56:00	12:56:00					2	4	0	0	0	5	3
Ec-120-5	Echiniscus testudo B	120	7	09:20:00	10:32:00	10:56:00	11:05:00		12:12:00	13:00:00		11:39:00	11:56:00	13:31:00	15:48:00				1	3	0	1	0	6	4
Ec-120-6	Echiniscus testudo B	120	7	09:23:00	10:05:00	10:45:00	11:18:00		11:34:00	12:19:00		10:28:00	11:01:00	13:04:00	17:01:00	09:23:00(+24h)			1	2	0	1	0	6	5
Ec-120-7	Echiniscus testudo B	120	7	09:38:00	10:35:00	10:53:00	12:21:00		12:40:00			11:08:00	14:03:00	15:53:00					2	4	0	0	0	5	3
Ec-120-8	Echiniscus testudo B	120	7	09:47:00	10:30:00	10:47:00	10:53:00	11:08:00		11:38:00	12:23:00	11:19:00	12:23:00		14:06:00				0	3	0	0	0	7	4
Ec-120-9	Echiniscus testudo B	120	7	09:56:00	10:37:00	10:50:00		11:10:00	11:22:00	12:25:00		11:22:00		11:44:00	14:09:00	16:02:00			1	2	0	0	0	6	5
Ec-120-10	Echiniscus testudo B	120	7	10:03:00	11:09:00	11:43:00	12:27:00	12:43:00				13:12:00	14:45:00	16:45:00	17:43:00				3	3	0	0	0	4	4
Ec-240-1	Echiniscus testudo B	240	7	10:10:00	11:46:00														6	7	0	0	0	1	0
Ec-240-2	Echiniscus testudo B	240	7	10:23:00															7	7	0	0	0	0	0
Ec-240-3	Echiniscus testudo B	240	7	10:33:00															7	7	0	0	0	0	0
Ec-240-4	Echiniscus testudo B	240	7	10:34:00															7	7	0	0	0	0	0
Ec-240-5	Echiniscus testudo B	240	7	10:46:00															7	7	0	0	0	0	0
Ec-240-6	Echiniscus testudo B	240	7	11:04:00															7	7	0	0	0	0	0
Ec-240-7	Echiniscus testudo B	240	7	11:20:00															7	7	0	0	0	0	0
Ec-240-8	Echiniscus testudo B	240	7	11:33:00															7	7	0	0	0	0	0
Ec-240-9	Echiniscus testudo B	240	7	11:46:00															7	7	0	0	0	0	0
Ec-240-10	Echiniscus testudo B	240	7	10:50:00															7	7	0	0	0	0	0
PM-0-1	Paramacrobiotus experimentalis	0	6	14:00:00	14:06:00				14:13:00	16:08:00		14:18:00		14:22:00	15:01:00	15:52:00	14:33:00		0	0	0	0	1	6	6
PM-0-2	Paramacrobiotus experimentalis	0	7	14:09:00	14:15:00		14:19:00	14:22:00	14:31:00	14:42:00	14:00(+24h)		14:47:00		15:00:00	15:58:00			0	2	0	0	0	7	5
PM-0-3	Paramacrobiotus experimentalis	0	7	14:28:00	14:33:00			14:41:00	15:53:00	17:10:00		15:29:00	15:53:00	15:55:00		18:59:00	14:01(+24h)		1	1	1	0	0	6	6
PM-0-4	Paramacrobiotus experimentalis	0	7	14:33:00	14:46:00	14:51:00	16:14:00	19:02:00					19:02:00	19:20:00	14:02(+24h)				3	3	3	0	0	4	4
PM-0-5	Paramacrobiotus experimentalis	0	7	14:43:00	14:48:00		14:59:00	19:19:00			14:04(+24h)		15:56:00	19:00:00		14:04:00			0	2	0	0	0	7	5
PM-0-6	Paramacrobiotus experimentalis	0	6	14:54:00	15:04:00	15:34:00	14:07(+24h)	14:54(+24h)				15:42:00	17:36:00	14:07(+24h)					2	3	2	0	1	4	3
PM-0-7	Paramacrobiotus experimentalis	0	7	15:18:00	15:25:00	15:59:00	16:21:00	16:43:00	17:12:00	19:01:00	14:08(+24h)	16:25:00	16:43:00			19:01:00	14:08(+24h)		0	1	0	0	0	7	6
PM-0-8	Paramacrobiotus experimentalis	0	7	15:21:00	15:40:00	16:16:00	16:30:00	16:55:00	15:21(+24h)			16:55:00		17:38:00					2	4	2	0	0	5	3
PM-0-9	Paramacrobiotus experimentalis	0	7	15:34:00	15:44:00		16:00:00		14:10(+24h)			17:36:00		14:10(+24h)					2	4	2	0	0	5	3
PM-0-10	Paramacrobiotus experimentalis	0	7	15:48:00	16:08:00	16:53:00	17:40:00	14:12(+24h)				16:53:00	19:04:00	14:12(+24h)					3	4	3	0	0	4	3
PM-7-1	Paramacrobiotus experimentalis	7	7	10:30:00	10:39:00				10:52:00		12:06:00	10:55:00	11:04:00	11:17:00	12:35:00	15:27:00			0	2	0	0	0	7	5
PM-7-2	Paramacrobiotus experimentalis	7	7	10:41:00	10:51:00			11:03:00	12:58:00	13:34:00				12:58:00	14:25:00	15:26:00			1	2	0	0	0	6	5
PM-7-3	Paramacrobiotus experimentalis	7	7	10:57:00	11:06:00		11:18:00	11:31:00		12:33:00	14:24:00		12:00:00	12:59:00		14:24:00	16:32:00		0	1	0	0	0	7	6
PM-7-4	Paramacrobiotus experimentalis	7	7	11:04:00	11:16:00				11:24:00			11:39:00		12:06:00	12:27:00	11:04(+24h)			2	2	1	0	0	5	5
PM-7-5	Paramacrobiotus experimentalis	7	7	11:20:00	11:30:00					11:45:00		12:31:00		13:00:00	13:36:00	14:22:00	16:00:00		1	1	0	0	0	6	6
PM-7-6	Paramacrobiotus experimentalis	7	7	11:33:00	11:43:00	12:15:00		12:31:00	13:26:00	14:21:00		12:40:00		13:04:00	15:23:00	16:00:00			1	2	0	0	0	6	5
PM-7-7	Paramacrobiotus experimentalis	7	7	11:40:00	11:49:00	11:54:00				12:00:00	13:38:00		12:00:00		12:37:00	12:52:00		14:20:00	0	0	0	0	0	7	7
PM-7-8	Paramacrobiotus experimentalis	7	6	11:47:00	11:56:00	12:03:00	12:16:00		14:19:00			12:03:00	12:29:00	12:39:00					1	3	0	0	1	5	3
PM-7-9	Paramacrobiotus experimentalis	7	7	12:08:00	12:20:00		12:29:00	12:54:00	13:03:00			12:36:00	13:20:00		14:16:00	14:55:00			2	2	0	0	0	5	5
PM-7-10	Paramacrobiotus experimentalis	7	7	12:21:00	12:28:00				13:01:00	13:42:00					13:01:00	14:15:00	14:56:00		1	1	0	0	0	6	6
PM-14-1	Paramacrobiotus experimentalis	14	7	10:45:00	11:01:00	11:02:00	11:16:00	11:26:00	11:49:00	12:30:00				12:05:00	13:07:00	10:45(+24h)			1	2	1	0	0	6	5
PM-14-2	Paramacrobiotus experimentalis	14	6	10:55:00	11:06:00	12:56:00						13:08:00							4	5	0	0	1	2	1
PM-14-3	Paramacrobiotus experimentalis	14	6	11:07:00	11:20:00		11:24:00	11:36:00	15:41:00						12:26:00				1	2	0	0	1	5	4
PM-14-4	Paramacrobiotus experimentalis	14	7	11:10:00	11:21:00	11:32:00		11:46:00	12:03:00	15:43:00		12:18:00	12:35:00		12:56:00				1	3	0	0	0	6	4
PM-14-5	Paramacrobiotus experimentalis	14	7	11:39:00	11:51:00		12:08:00	12:32:00	13:46:00	15:44:00	11:39(+24h)	13:11:00	14:19:00		16:20:00				0	3	0	0	0	7	4
PM-14-6	Paramacrobiotus experimentalis	14	7	11:34:00	11:44:00	12:02:00	12:36:00	13:14:00	14:18:00			12:36:00		13:43:00					2	4	0	0	0	5	3
PM-14-7	Paramacrobiotus experimentalis	14	6	11:47:00	12:01:00	13:16:00				15:47:00		15:14:00	17:34:00						0	4	0	0	1	6	2
PM-14-8	Paramacrobiotus experimentalis	14	7	11:57:00	12:12:00	12:32:00			12:43:00			13:18:00		13:53:00	15:48:00	11:00(+24h)			2	2	1	0	0	5	5
PM-14-9	Paramacrobiotus experimentalis	14	6	12:18:00	12:31:00	13:00:00		13:55:00	16:50:00	17:37:00		13:55:00	15:11:00	17:37:00	11:00(+24h)				0	2	0	0	1	6	4
PM-14-10	Paramacrobiotus experimentalis	14	7	12:14:00	12:28:00	12:33:00		12:41:00	16:14:00			13:22:00	13:57:00						2	5	0	0	0	5	2
PM-30-1	Paramacrobiotus experimentalis	30	7	11:41:00	11:55:00		12:17:00	12:30:00	12:52:00	13:04:00			12:30:00		13:04:00	13:20:00	13:38:00		1	1	1	0	0	6	6
PM-30-2	Paramacrobiotus experimentalis	30	7	11:44:00	11:59:00	12:05:00	12:18:00			12:44:00	14:05:00		12:27:00		13:26:00	15:23:00			0	2	0	0	0	7	5
PM-30-3	Paramacrobiotus experimentalis	30	6	11:57:00	12:20:00		12:44:00	17:44:00				12:44:00		14:33:00	11:57(24h)				2	2	0	0	1	4	4
PM-30-4	Paramacrobiotus experimentalis	30	7	12:07:00	12:20:00			12:29:00	12:46:00	16:07:00				13:29:00	17:12:00	11:50(+24h)			1	2	0	0	0	6	5
PM-30-5	Paramacrobiotus experimentalis	30	7	12:27:00	12:45:00	13:21:00	14:21:00		14:47:00	11:52(+24h)		13:41:00	17:45:00	18:18:00		11:52(+24h)			1	2	0	0	0	6	5
PM-30-6	Paramacrobiotus experimentalis	30	7	12:32:00	12:45:00	12:52:00	13:13:00	13:32:00	14:25:00	14:45:00				14:00:00	16:33:00				1	3	0	0	0	6	4
PM-30-7	Paramacrobiotus experimentalis	30	7	12:54:00	13:08:00		13:14:00			13:33:00		13:58:00	14:26:00	15:27:00		16:04:00	18:15:00		1	1	0	0	0	6	6
PM-30-8	Paramacrobiotus experimentalis	30	7	12:55:00	13:10:00		13:48:00				14:23:00	13:53:00	14:31:00		15:22:00		17:15:00	18:18:00	0	0	0	0	0	7	7
PM-30-9	Paramacrobiotus experimentalis	30	7	13:13:00	13:28:00	14:10:00			14:24:00	16:49:00	11:57(+24h)		14:30:00	14:48:00	17:47:00			11:57(+24h)	0	0	0	0	0	7	7
PM-30-10	Paramacrobiotus experimentalis	30	7	13:18:00	13:37:00		14:28:00	13:18(+24h)				14:43:00	16:35:00	17:42:00					3	4	0	0	0	4	3
PM-60-1	Paramacrobiotus experimentalis	60	7	10:30:00	13:02:00	15:59:00													5	7	0	0	0	2	0
PM-60-2	Paramacrobiotus experimentalis	60	7	10:30:00	10:45:00	11:30:00	14:38:00	15:23:00	16:01:00			13:03:00							2	6	0	0	0	5	1
PM-60-3	Paramacrobiotus experimentalis	60	7	10:52:00	11:12:00		11:31:00	12:09:00	13:46:00	16:02:00		13:06:00	13:07:00	14:27:00	14:54:00	15:24:00			1	2	0	0	0	6	5
PM-60-4	Paramacrobiotus experimentalis	60	7	11:12:00	11:28:00	11:50:00	13:09:00												4	7	0	0	0	3	0
PM-60-5	Paramacrobiotus experimentalis	60	7	11:32:00	11:48:00	12:12:00	13:48:00	14:42:00	16:43:00	21:05:00		13:09:00	15:29:00						1	5	0	0	0	6	2
PM-60-6	Paramacrobiotus experimentalis	60	7	11:38:00	11:55:00	13:50:00	16:42:00	21:07:00											3	7	0	0	0	4	0
PM-60-7	Paramacrobiotus experimentalis	60	6	12:42:00	12:58:00	13:13:00	16:41:00	18:54:00	21:08:00			17:31:00							2	5	0	0	1	4	1
PM-60-8	Paramacrobiotus experimentalis	60	7	13:14:00	13:31:00		13:38:00	17:32:00				15:14:00	17:32:00						3	5	0	0	0	4	2
PM-60-9	Paramacrobiotus experimentalis	60	7	13:30:00	13:45:00		13:53:00		14:48:00	16:38:00				17:34:00					1	4	0	0	0	6	3
PM-60-10	Paramacrobiotus experimentalis	60	7	13:45:00	13:55:00	14:24:00	14:49:00	15:52:00	16:38:00	18:58:00		14:54:00		17:37:00					1	4	0	0	0	6	3
PM-120-1	Paramacrobiotus experimentalis	120	7	10:36:00	10:51:00	10:57:00		11:15:00	11:40:00		17:47:00			11:40:00		12:37:00			0	2	0	0	0	7	5
PM-120-2	Paramacrobiotus experimentalis	120	7	10:39:00	11:05:00	11:15:00		11:25:00	12:02:00	13:35:00		11:45:00			11:53:00	12:40:00	18:43:00		1	1	0	0	0	6	6
PM-120-3	Paramacrobiotus experimentalis	120	7	10:43:00	11:02:00				11:34:00	13:14:00	17:48:00	11:39:00		12:54:00		13:14:00			0	2	0	0	0	7	5
PM-120-4	Paramacrobiotus experimentalis	120	7	11:10:00	11:32:00	11:40:00	11:52:00	13:01:00				12:27:00	12:42:00	18:44:00					3	4	1	0	0	4	3
PM-120-5	Paramacrobiotus experimentalis	120	7	11:08:00	11:34:00		12:03:00	13:15:00	13:58:00		17:49:00	13:32:00	14:18:00	15:35:00	17:49:00	18:47:00			0	2	0	0	0	7	5
PM-120-6	Paramacrobiotus experimentalis	120	7	11:42:00	12:12:00	12:42:00	13:34:00	16:14:00		17:52:00		14:55:00	17:52:00						1	5	0	0	0	6	2
PM-120-7	Paramacrobiotus experimentalis	120	6	11:43:00	12:05:00	12:26:00	12:44:00	13:22:00	14:10:00	10:22(+24h)		12:44:00	13:44:00	14:51:00					0	3	0	0	1	6	3
PM-120-8	Paramacrobiotus experimentalis	120	6	12:13:00	12:35:00	12:57:00	13:23:00					12:57:00	13:42:00	16:58:00					3	3	1	0	1	3	3
PM-120-9	Paramacrobiotus experimentalis	120	6	12:15:00	12:32:00	13:20:00	14:01:00					13:35:00	14:01:00	10:27(+24h)					3	3	0	0	1	3	3
PM-120-10	Paramacrobiotus experimentalis	120	7	12:48:00	13:25:00		13:39:00	15:33:00		17:45:00		14:12:00							1	6	1	0	0	6	1
PM-240-1	Paramacrobiotus experimentalis	240	7	10:16:00	11:38:00	13:26:00	15:36:00					10:12(+24h)	10:16(+24h)						4	5	0	0	0	3	2
PM-240-2	Paramacrobiotus experimentalis	240	6	10:26:00	11:36:00	11:50:00	14:01:00					10:15(+24h)	10:26(+24h)						3	4	0	0	1	3	2
PM-240-3	Paramacrobiotus experimentalis	240	7	10:30:00	11:46:00	12:50:00							18:02:00						5	5	0	0	0	2	2
PM-240-4	Paramacrobiotus experimentalis	240	6	10:47:00	12:10:00	12:31:00	10:45(+24h)												3	6	0	0	1	3	0
PM-240-5	Paramacrobiotus experimentalis	240	7	11:11:00	12:17:00	12:52:00	13:50:00	18:06:00						10:46(+24h)					3	4	0	0	0	4	3
PM-240-6	Paramacrobiotus experimentalis	240	7	11:02:00	13:04:00	14:51:00	17:05:00	10:20(+24h)				10:20(+24h)	11:02(+24h)						3	5	0	0	0	4	2
PM-240-7	Paramacrobiotus experimentalis	240	7	11:20:00	14:06:00	10:28(+24h)	11:20(+24h)						10:28(+24h)						4	5	0	0	0	3	2
PM-240-8	Paramacrobiotus experimentalis	240	7	11:40:00	12:55:00														6	7	0	0	0	1	0
PM-240-9	Paramacrobiotus experimentalis	240	7	11:44:00	14:17:00	15:42:00	10:33(+24h)	11:44(+24h)											3	7	0	0	0	4	0
PM-240-10	Paramacrobiotus experimentalis	240	7	11:55:00	10:55(+24h)	10:55(+24h)													5	7	1	0	0	2	0
